# Supplementary material for: Anthropometric Assessment of General and Central Obesity in Urban Moroccan Women
Source: Int J Environ Res Public Health. 2022 Jun 2;19(11):6819. doi: 10.3390/ijerph19116819 (PMC9180076; doi:10.3390/ijerph19116819)
Supplement: Supplementary file 1 [file ijerph-19-06819-s001.zip]

Archive with 1 entries (1 files):
- ijerph-1736119-supplementary.pdf
